# Supplementary material for: A Lumped-Parameter Cardiovascular Model for Investigating Hemodynamic Alterations During Atrial Fibrillation
Source: Bioengineering (Basel). 2026 May 29;13(6):639. doi: 10.3390/bioengineering13060639 (PMC13295863; doi:10.3390/bioengineering13060639)
Supplement: Supplementary file 1 [file bioengineering-13-00639-s001.zip]

Archive with 1 entries (1 files):
- bioengineering-4278228-supplementary.pdf
